# Supplementary material for: Proliferation and estrogen signaling can distinguish patients at risk for early versus late relapse among estrogen receptor positive breast cancers
Source: Breast Cancer Res. 2013 Sep 23;15(5):R86. doi: 10.1186/bcr3481 (PMC3978752; doi:10.1186/bcr3481)
Supplement: Additional file 1: Table S1 — Genes and probe sets used to define the mitosis kinase score (MKS), estrogen-related score (ERS) and luminal estrogen-related genes. [file bcr3481-S1.xls]

## Sheet: Sheet1
Table S1. Genes and probe sets used to define the MKS, ERS and Luminal estrogen-related genes
Mitosis Kinase Score (MKS)
Symbol	Probe set	Description
PLK1	202240_at	polo-like kinase 1 (Drosophila)
CDK1	203213_at	cyclin-dependent kinase 1
BUB1B	203755_at	budding uninhibited by benzimidazoles 1 homolog beta (yeast)
NEK2	204641_at	NIMA (never in mitosis gene a)-related kinase 2
TTK	204822_at	TTK protein kinase
MELK	204825_at	maternal embryonic leucine zipper kinase
PLK4	204887_s_at	polo-like kinase 4 (Drosophila)
CHEK1	205394_at	CHK1 checkpoint homolog (S. pombe)
AURKA	208079_s_at	aurora kinase A
AURKB	209464_at	aurora kinase B
BUB1	209642_at	budding uninhibited by benzimidazoles 1 homolog (yeast)
PBK	219148_at	PDZ binding kinase
Estrogen-related score (ERS)
Symbol	Probe set	Description
BCL2	203685_at	B-cell CLL/lymphoma 2
ESR1	205225_at	estrogen receptor 1
PGR	208305_at	progesterone receptor
SCUBE2	219197_s_at	signal peptide, CUB domain, EGF-like 2
Estogen-related score based on luminal genes from PAM50 (Lum)
Symbol	Probe set	Description
MAPT	203929_s_at	microtubule-associated protein tau
FOXA1	204667_at	forkhead box A1
ESR1	205225_at	estrogen receptor 1
PGR	208305_at	progesterone receptor
BAG1	211475_s_at	BCL2-associated athanogene
NAT1	214440_at	N-acetyltransferase 1 (arylamine N-acetyltransferase)
MLPH	218211_s_at	melanophilin
