# Supplementary material for: Proliferation and estrogen signaling can distinguish patients at risk for early versus late relapse among estrogen receptor positive breast cancers
Source: Breast Cancer Res. 2013 Sep 23;15(5):R86. doi: 10.1186/bcr3481 (PMC3978752; doi:10.1186/bcr3481)
Supplement: Additional file 3: Table S2 — Univariate Cox analysis of clinical variables and molecular markers for untreated patients. [file bcr3481-S3.xls]

## Sheet: Foglio1
Table S2. Univariate Cox analysis of clinical variables and molecular markers for untreated patients
	0 to10 years DEFS			0 to 5 years DEFS			5 to 10 years DEFS
Variable	Hazard Ratio (95%CI)	p	p‡	Hazard Ratio (95%CI)	p	p‡	Hazard Ratio (95%CI)	p	p‡
Age	1.00 (0.99-1.01)	0.976	0.111	0.99 (0.98-1.01)	0.401	0.695	1.02 (0.99-1.05)	0.106	0.861
T size	1.41 (1.10-1.79)	0.005	0.851	1.37 (1.02-1.84)	0.038	0.332	1.51 (0.99-2.31)	0.055	0.785
Grade
Intermediate (vs low)	2.90 (1.16-7.30)	0.023	0.082	4.87 (1.17-20.3)	0.029	0.633	1.61 (0.47-5.56)	0.451	0.075
High (vs low)	6.18 (2.48-15.4)	<0.0001		12.1 (2.95-50.0)	0.0005		2.07 (0.57-7.53)	0.269
HER2 pos (vs neg)	1.74 (1.04-2.93)	0.036	0.129	1.82 (1.91-7.10)	0.043	0.117	1.47 (0.45-4.81)	0.526	0.063
High MKS (vs low MKS)	3.07 (2.10-4.76)	<0.0001	0.007	3.97 (2.49-6.34)	<0.0001	0.104	1.58 (0.79-3.16)	0.193	0.716
Low ERS (vs high ERS)	1.64 (1.17-2.29)	0.004	0.127	1.90 (1.28-2.80)	0.001	0.745	1.03 (0.52-2.04)	0.936	0.182
MKS/ERS
lowMKS/lowERS (vs lowMKS/highERS)	0.65 (0.32-1.32)	0.235	0.065	0.56 (0.22-1.44)	0.233	0.383	0.78 (0.26-2.33)	0.655	0.576
highMKS/highERS (vs lowMKS/highERS)	1.79 (1.05-3.04)	0.029		2.05 (1.08-3.88)	0.027		1.34 (0.52-3.48)	0.544
highMKS/lowERS (vs lowMKS/highERS)	3.26 (2.07-5.11)	<0.0001		4.16 (2.41-7.18)	<0.0001		1.51 (0.63-3.65)	0.357
Other genomic signatures
High GGI (vs low GGI)	3.15 (2.23-4.46)	<0.0001	0.015	4.24 (2.78-6.48)	<0.0001	0.918	1.36 (0.68-2.71)	0.383	0.042
Mammaprint poor (vs good)	3.02 (1.92-4.76)	<0.0001	0.202	3.97 (2.23-7.08)	<0.0001	0.702	1.62 (0.75-3.50)	0.214	0.454
Three-gene model (SCMGENE)
ER+/HER2-highP vs (vs ER+/HER2-lowP)	2.90 (1.87-4.49)	<0.0001	0.213	3.01 (1.80-5.03)	<0.0001	0.25	2.61 (1.12-6.08)	0.026	0.086
HER2+ vs (vs ER+/HER2-lowP)	3.64 (1.94-6.83)	<0.0001		3.97 (1.94-8.10)	0.0001		2.74 (0.71-10.6)	0.145
ER-/HER2- vs (vs ER+/HER2-lowP)	0.91 (0.12-6.77)	0.904		1.23 (0.16-9.19)	0.842		NA
PAM50
LumB vs (vs LumA)	2.73 (1.90-3.92)	<0.0001	0.025	3.32 (2.16-5.10)	<0.0001	0.337	1.56 (0.76-3.20)	0.222	0.003
HER2 vs (vs LumA)	2.95 (1.45-6.04)	0.003		3.35 (1.47-7.64)	0.004		2.23 (0.51-9.71)	0.284
Basal vs (vs LumA)	1.89 (0.68-5.25)	0.222		2.87 (1.01-8.16)	0.047		NA
† p value generated by univariate Cox analysis
‡ p value for the test of the proportional hazard assumption based on the scaled Schoenfeld residuals
Abbreviations: MKS, Mitotic Kinase Score; ERS, Estrogen-Related Score; GGI, Genomic Grade Index; Lum, Luminal; ER+/HER2-lowP, ER-positive/HER2-negative low proliferation; ER+/HER2-highP, ER-positive/HER2-negative high proliferation;
